# Supplementary material for: Silicone Shoes for the Treatment of Foot Pad Dermatitis (Bumblefoot) in Pet Chickens—A Retrospective Case Series
Source: Animals (Basel). 2024 Sep 5;14(17):2581. doi: 10.3390/ani14172581 (PMC11394303; doi:10.3390/ani14172581)
Supplement: Supplementary file 1 [file animals-14-02581-s001.zip]

Archive with 5 entries (5 files):
- Instructions.pdf
- mold.stl
- plugMiddle.stl
- plugSide.stl
- strip.stl
